# Supplementary material for: In Silico Drug Repurposing Approach: Investigation of Mycobacterium tuberculosis FadD32 Targeted by FDA-Approved Drugs
Source: Molecules. 2022 Jan 20;27(3):668. doi: 10.3390/molecules27030668 (PMC8840176; doi:10.3390/molecules27030668)
Supplement: Supplementary file 1 [file molecules-27-00668-s001.zip]

Archive with 1 entries (1 files):
- molecules-1480390-supplementary.pdf
